# Supplementary material for: Accuracy of CT- vs. Fluoroscopic-Guided Biopsy in Spinal Lesions
Source: J Clin Med. 2026 May 12;15(10):3727. doi: 10.3390/jcm15103727 (PMC13208035; doi:10.3390/jcm15103727)
Supplement: Supplementary file 1 [file jcm-15-03727-s001.zip]

Archive with 1 entries (1 files):
- jcm-4208292-supplementary.pdf
